# Supplementary material for: Occurrence of long-finned pilot whales (Globicephala melas) and killer whales (Orcinus orca) in Icelandic coastal waters and their interspecific interactions
Source: Acta Ethol. 2022 Jun 7;25(3):141–54. doi: 10.1007/s10211-022-00394-1 (PMC9170559; doi:10.1007/s10211-022-00394-1)
Supplement: Supplementary file 1 — Supplementary file1 (XLSX 35.7 KB) [file 10211_2022_394_MOESM1_ESM.xlsx]

## Sheet: Info
Data as supplementary material for
Occurrence of long-finned pilot whales (Globicephala melas) and killer whales (Orcinus orca) in Icelandic coastal waters and their interspecific interactions
Anna Selbmann (1), Charla Basran (2), Chiara G. Bertulli (3), Tess Hudson (4), Marie-Thérèse Mrusczok (5,6,7), Marianne Rasmussen (2), Jonathan N. Rempel (8), Judith Scott (6), Jörundur Svavarsson (1), Paul J. Wensveen (1,10), Megan Whittaker (9), Filipa I. P. Samarra (10)
1 Faculty of Life and Environmental Sciences, University of Iceland, Reykjavík, Iceland
2University of Iceland's Research Center in Húsavík, Iceland
3Sea Watch Foundation, Amlwch, United Kingdom
4Whale Watching Akureyri, Akureyri, Iceland
5Orca Guardians Iceland, Grundarfjörður, Iceland
6Láki Tours, Grundarfjörður, Iceland
7Náttúrustofa Vesturlands, Stykkishólmur, Iceland
8Special Tours, Reykjavík, Iceland
9Elding Whale Watching, Reykjavík, Iceland
10University of Iceland's Institute of Research Centres, Vestmannaeyjar, Iceland

## Sheet: Vestmannaeyjar
Year	Month	Days Effort	Days KW	Days PW
2007	1	NA	NA	NA
2007	2	NA	NA	NA
2007	3	NA	NA	NA
2007	4	NA	NA	NA
2007	5	NA	NA	NA
2007	6	NA	NA	NA
2007	7	NA	NA	NA
2007	8	NA	NA	NA
2007	9	NA	NA	NA
2007	10	NA	NA	NA
2007	11	NA	NA	NA
2007	12	NA	NA	NA
2008	1	NA	NA	NA
2008	2	NA	NA	NA
2008	3	NA	NA	NA
2008	4	NA	NA	NA
2008	5	NA	NA	NA
2008	6	NA	NA	NA
2008	7	7	6	0
2008	8	NA	NA	NA
2008	9	NA	NA	NA
2008	10	NA	NA	NA
2008	11	NA	NA	NA
2008	12	NA	NA	NA
2009	1	NA	NA	NA
2009	2	NA	NA	NA
2009	3	NA	NA	NA
2009	4	NA	NA	NA
2009	5	NA	NA	NA
2009	6	NA	NA	NA
2009	7	19	18	0
2009	8	NA	NA	NA
2009	9	NA	NA	NA
2009	10	NA	NA	NA
2009	11	NA	NA	NA
2009	12	NA	NA	NA
2009	1	NA	NA	NA
2009	2	NA	NA	NA
2009	3	NA	NA	NA
2009	4	NA	NA	NA
2009	5	NA	NA	NA
2010	6	NA	NA	NA
2010	7	6	6	0
2010	8	NA	NA	NA
2010	9	NA	NA	NA
2010	10	NA	NA	NA
2010	11	NA	NA	NA
2010	12	NA	NA	NA
2011	1	NA	NA	NA
2011	2	NA	NA	NA
2011	3	NA	NA	NA
2011	4	NA	NA	NA
2011	5	NA	NA	NA
2011	6	NA	NA	NA
2011	7	NA	NA	NA
2011	8	NA	NA	NA
2011	9	NA	NA	NA
2011	10	NA	NA	NA
2011	11	NA	NA	NA
2011	12	NA	NA	NA
2012	1	NA	NA	NA
2012	2	NA	NA	NA
2012	3	NA	NA	NA
2012	4	NA	NA	NA
2012	5	NA	NA	NA
2012	6	NA	NA	NA
2012	7	NA	NA	NA
2012	8	NA	NA	NA
2012	9	NA	NA	NA
2012	10	NA	NA	NA
2012	11	NA	NA	NA
2012	12	NA	NA	NA
2013	1	NA	NA	NA
2013	2	NA	NA	NA
2013	3	NA	NA	NA
2013	4	NA	NA	NA
2013	5	NA	NA	NA
2013	6	NA	NA	NA
2013	7	11	5	0
2013	8	NA	NA	NA
2013	9	NA	NA	NA
2013	10	NA	NA	NA
2013	11	NA	NA	NA
2013	12	NA	NA	NA
2014	1	NA	NA	NA
2014	2	NA	NA	NA
2014	3	NA	NA	NA
2014	4	NA	NA	NA
2014	5	NA	NA	NA
2014	6	NA	NA	NA
2014	7	16	16	1
2014	8	NA	NA	NA
2014	9	NA	NA	NA
2014	10	NA	NA	NA
2014	11	NA	NA	NA
2014	12	NA	NA	NA
2015	1	NA	NA	NA
2015	2	NA	NA	NA
2015	3	NA	NA	NA
2015	4	NA	NA	NA
2015	5	NA	NA	NA
2015	6	NA	NA	NA
2015	7	20	19	8
2015	8	NA	NA	NA
2015	9	NA	NA	NA
2015	10	NA	NA	NA
2015	11	NA	NA	NA
2015	12	NA	NA	NA
2016	1	NA	NA	NA
2016	2	NA	NA	NA
2016	3	NA	NA	NA
2016	4	NA	NA	NA
2016	5	NA	NA	NA
2016	6	NA	NA	NA
2016	7	15	14	4
2016	8	NA	NA	NA
2016	9	NA	NA	NA
2016	10	NA	NA	NA
2016	11	NA	NA	NA
2016	12	NA	NA	NA
2017	1	NA	NA	NA
2017	2	NA	NA	NA
2017	3	NA	NA	NA
2017	4	NA	NA	NA
2017	5	NA	NA	NA
2017	6	10	9	2
2017	7	17	16	6
2017	8	9	5	0
2017	9	NA	NA	NA
2017	10	NA	NA	NA
2017	11	NA	NA	NA
2017	12	NA	NA	NA
2018	1	NA	NA	NA
2018	2	NA	NA	NA
2018	3	NA	NA	NA
2018	4	NA	NA	NA
2018	5	NA	NA	NA
2018	6	8	5	0
2018	7	13	11	6
2018	8	11	4	0
2018	9	NA	NA	NA
2018	10	NA	NA	NA
2018	11	NA	NA	NA
2018	12	NA	NA	NA
2019	1	NA	NA	NA
2019	2	NA	NA	NA
2019	3	NA	NA	NA
2019	4	NA	NA	NA
2019	5	NA	NA	NA
2019	6	9	8	2
2019	7	13	10	5
2019	8	13	7	1
2019	9	NA	NA	NA
2019	10	NA	NA	NA
2019	11	NA	NA	NA
2019	12	NA	NA	NA
2020	1	NA	NA	NA
2020	2	NA	NA	NA
2020	3	NA	NA	NA
2020	4	NA	NA	NA
2020	5	NA	NA	NA
2020	6	NA	NA	NA
2020	7	12	10	5
2020	8	4	0	0
2020	9	NA	NA	NA
2020	10	NA	NA	NA
2020	11	NA	NA	NA
2020	12	NA	NA	NA

## Sheet: Faxaflói
Year	Month	Days Effort	Days KW	Days PW
2007	1	NA	NA	NA
2007	2	NA	NA	NA
2007	3	NA	NA	NA
2007	4	NA	NA	NA
2007	5	15	0	0
2007	6	18	0	0
2007	7	22	0	0
2007	8	22	0	0
2007	9	5	0	0
2007	10	NA	NA	NA
2007	11	NA	NA	NA
2007	12	NA	NA	NA
2008	1	NA	NA	NA
2008	2	NA	NA	NA
2008	3	5	1	0
2008	4	26	0	0
2008	5	29	0	0
2008	6	28	0	0
2008	7	31	0	0
2008	8	30	0	0
2008	9	20	0	0
2008	10	22	0	0
2008	11	7	0	0
2008	12	2	0	0
2009	1	6	0	0
2009	2	6	0	0
2009	3	6	1	0
2009	4	25	0	0
2009	5	27	0	0
2009	6	30	0	0
2009	7	31	0	0
2009	8	28	0	0
2009	9	28	0	0
2009	10	22	0	0
2009	11	11	0	0
2009	12	7	3	0
2010	1	12	0	0
2010	2	5	0	0
2010	3	7	0	0
2010	4	26	0	0
2010	5	31	0	0
2010	6	30	1	0
2010	7	30	0	0
2010	8	30	0	0
2010	9	30	0	0
2010	10	21	0	0
2010	11	3	1	0
2010	12	1	0	0
2011	1	NA	NA	NA
2011	2	NA	NA	NA
2011	3	2	0	0
2011	4	15	0	0
2011	5	27	0	0
2011	6	28	0	0
2011	7	31	0	0
2011	8	30	0	0
2011	9	27	0	0
2011	10	12	0	0
2011	11	20	3	0
2011	12	13	0	0
2012	1	18	8	0
2012	2	25	0	0
2012	3	13	0	0
2012	4	27	0	0
2012	5	28	0	0
2012	6	28	1	0
2012	7	31	0	3
2012	8	30	0	1
2012	9	25	0	0
2012	10	22	0	0
2012	11	15	1	0
2012	12	16	0	0
2013	1	16	0	0
2013	2	24	1	0
2013	3	19	2	0
2013	4	26	0	0
2013	5	29	1	0
2013	6	29	1	0
2013	7	31	0	0
2013	8	28	0	0
2013	9	27	0	0
2013	10	25	1	0
2013	11	18	1	0
2013	12	18	0	0
2014	1	16	0	0
2014	2	19	0	0
2014	3	26	0	0
2014	4	29	0	0
2014	5	31	0	0
2014	6	30	1	0
2014	7	28	2	0
2014	8	30	0	0
2014	9	26	0	0
2014	10	27	0	0
2014	11	26	1	0
2014	12	18	1	0
2015	1	21	0	0
2015	2	18	0	0
2015	3	24	1	0
2015	4	25	0	0
2015	5	31	0	0
2015	6	30	0	0
2015	7	31	3	0
2015	8	30	0	2
2015	9	27	0	0
2015	10	29	0	0
2015	11	26	0	0
2015	12	23	0	0
2016	1	28	0	0
2016	2	24	0	0
2016	3	23	2	0
2016	4	29	1	0
2016	5	29	1	0
2016	6	30	0	1
2016	7	31	0	0
2016	8	31	0	0
2016	9	30	0	0
2016	10	22	0	0
2016	11	24	0	0
2016	12	20	0	0
2017	1	26	0	0
2017	2	23	0	0
2017	3	27	1	0
2017	4	27	0	0
2017	5	28	0	0
2017	6	30	1	0
2017	7	31	0	0
2017	8	31	0	1
2017	9	30	0	0
2017	10	29	0	0
2017	11	24	1	0
2017	12	25	2	0
2018	1	23	0	0
2018	2	15	0	0
2018	3	26	0	0
2018	4	29	1	0
2018	5	28	0	0
2018	6	30	0	0
2018	7	31	0	0
2018	8	30	0	3
2018	9	27	0	0
2018	10	24	0	0
2018	11	24	4	0
2018	12	26	0	0
2019	1	31	0	0
2019	2	22	1	0
2019	3	24	0	0
2019	4	28	2	0
2019	5	31	0	0
2019	6	30	1	0
2019	7	31	0	2
2019	8	30	0	0
2019	9	28	0	0
2019	10	24	0	0
2019	11	26	0	0
2019	12	23	1	0
2020	1	13	0	0
2020	2	22	0	0
2020	3	18	0	0
2020	4	NA	NA	NA
2020	5	NA	NA	NA
2020	6	13	0	0
2020	7	29	0	0
2020	8	30	0	1
2020	9	3	0	0
2020	10	2	0	0
2020	11	NA	NA	NA
2020	12	NA	NA	NA

## Sheet: Breidafjördur
Year	Month	Days Effort	Days KW	Days PW
2007	1	NA	NA	NA
2007	2	NA	NA	NA
2007	3	NA	NA	NA
2007	4	NA	NA	NA
2007	5	NA	NA	NA
2007	6	NA	NA	NA
2007	7	NA	NA	NA
2007	8	NA	NA	NA
2007	9	NA	NA	NA
2007	10	NA	NA	NA
2007	11	NA	NA	NA
2007	12	NA	NA	NA
2008	1	NA	NA	NA
2008	2	NA	NA	NA
2008	3	NA	NA	NA
2008	4	NA	NA	NA
2008	5	NA	NA	NA
2008	6	NA	NA	NA
2008	7	NA	NA	NA
2008	8	NA	NA	NA
2008	9	NA	NA	NA
2008	10	NA	NA	NA
2008	11	NA	NA	NA
2008	12	NA	NA	NA
2009	1	NA	NA	NA
2009	2	NA	NA	NA
2009	3	NA	NA	NA
2009	4	NA	NA	NA
2009	5	NA	NA	NA
2009	6	NA	NA	NA
2009	7	NA	NA	NA
2009	8	NA	NA	NA
2009	9	NA	NA	NA
2009	10	NA	NA	NA
2009	11	NA	NA	NA
2009	12	NA	NA	NA
2010	1	NA	NA	NA
2010	2	NA	NA	NA
2010	3	NA	NA	NA
2010	4	NA	NA	NA
2010	5	NA	NA	NA
2010	6	NA	NA	NA
2010	7	NA	NA	NA
2010	8	NA	NA	NA
2010	9	NA	NA	NA
2010	10	NA	NA	NA
2010	11	NA	NA	NA
2010	12	NA	NA	NA
2011	1	NA	NA	NA
2011	2	NA	NA	NA
2011	3	NA	NA	NA
2011	4	NA	NA	NA
2011	5	NA	NA	NA
2011	6	NA	NA	NA
2011	7	NA	NA	NA
2011	8	NA	NA	NA
2011	9	NA	NA	NA
2011	10	NA	NA	NA
2011	11	NA	NA	NA
2011	12	NA	NA	NA
2012	1	NA	NA	NA
2012	2	NA	NA	NA
2012	3	NA	NA	NA
2012	4	NA	NA	NA
2012	5	NA	NA	NA
2012	6	NA	NA	NA
2012	7	NA	NA	NA
2012	8	NA	NA	NA
2012	9	NA	NA	NA
2012	10	NA	NA	NA
2012	11	NA	NA	NA
2012	12	NA	NA	NA
2013	1	NA	NA	NA
2013	2	NA	NA	NA
2013	3	NA	NA	NA
2013	4	NA	NA	NA
2013	5	NA	NA	NA
2013	6	NA	NA	NA
2013	7	NA	NA	NA
2013	8	NA	NA	NA
2013	9	NA	NA	NA
2013	10	NA	NA	NA
2013	11	NA	NA	NA
2013	12	NA	NA	NA
2014	1	NA	0	0
2014	2	NA	0	0
2014	3	NA	0	0
2014	4	NA	0	0
2014	5	NA	0	0
2014	6	NA	0	0
2014	7	NA	0	0
2014	8	NA	0	0
2014	9	NA	0	0
2014	10	NA	0	0
2014	11	4	1	0
2014	12	5	4	0
2015	1	16	2	0
2015	2	13	2	0
2015	3	20	3	0
2015	4	8	4	0
2015	5	8	6	0
2015	6	21	10	0
2015	7	21	3	0
2015	8	21	2	5
2015	9	6	0	0
2015	10	NA	0	0
2015	11	10	1	0
2015	12	15	13	0
2016	1	19	9	0
2016	2	19	5	0
2016	3	21	6	0
2016	4	13	12	0
2016	5	14	8	0
2016	6	27	9	0
2016	7	24	3	1
2016	8	27	3	10
2016	9	9	0	4
2016	10	NA	0	0
2016	11	10	7	0
2016	12	11	3	0
2017	1	12	2	0
2017	2	19	5	0
2017	3	19	11	0
2017	4	14	14	0
2017	5	17	15	0
2017	6	20	11	1
2017	7	20	3	6
2017	8	25	3	11
2017	9	11	1	0
2017	10	NA	0	0
2017	11	8	0	0
2017	12	13	5	0
2018	1	15	4	0
2018	2	8	5	0
2018	3	19	11	0
2018	4	21	21	0
2018	5	17	13	0
2018	6	21	12	1
2018	7	26	11	3
2018	8	24	4	11
2018	9	17	0	9
2018	10	3	0	0
2018	11	NA	0	0
2018	12	11	0	0
2019	1	12	9	0
2019	2	14	2	0
2019	3	18	12	0
2019	4	22	19	0
2019	5	24	18	0
2019	6	21	16	0
2019	7	28	8	13
2019	8	18	3	7
2019	9	20	0	0
2019	10	12	0	0
2019	11	NA	0	0
2019	12	7	1	0
2020	1	5	0	0
2020	2	13	6	0
2020	3	9	4	0
2020	4	2	0	0
2020	5	5	3	0
2020	6	12	11	0
2020	7	23	8	2
2020	8	27	0	0
2020	9	3	0	0
2020	10	NA	0	0
2020	11	NA	0	0
2020	12	NA	0	0

## Sheet: Steingrímsfjördur
Year	Month	Days Effort	Days KW	Days PW
2007	1	NA	NA	NA
2007	2	NA	NA	NA
2007	3	NA	NA	NA
2007	4	NA	NA	NA
2007	5	NA	NA	NA
2007	6	NA	NA	NA
2007	7	NA	NA	NA
2007	8	NA	NA	NA
2007	9	NA	NA	NA
2007	10	NA	NA	NA
2007	11	NA	NA	NA
2007	12	NA	NA	NA
2008	1	NA	NA	NA
2008	2	NA	NA	NA
2008	3	NA	NA	NA
2008	4	NA	NA	NA
2008	5	NA	NA	NA
2008	6	NA	NA	NA
2008	7	NA	NA	NA
2008	8	NA	NA	NA
2008	9	NA	NA	NA
2008	10	NA	NA	NA
2008	11	NA	NA	NA
2008	12	NA	NA	NA
2009	1	NA	NA	NA
2009	2	NA	NA	NA
2009	3	NA	NA	NA
2009	4	NA	NA	NA
2009	5	NA	NA	NA
2009	6	NA	NA	NA
2009	7	NA	NA	NA
2009	8	NA	NA	NA
2009	9	NA	NA	NA
2009	10	NA	NA	NA
2009	11	NA	NA	NA
2009	12	NA	NA	NA
2010	1	NA	NA	NA
2010	2	NA	NA	NA
2010	3	NA	NA	NA
2010	4	NA	NA	NA
2010	5	NA	NA	NA
2010	6	NA	NA	NA
2010	7	NA	NA	NA
2010	8	NA	NA	NA
2010	9	NA	NA	NA
2010	10	NA	NA	NA
2010	11	NA	NA	NA
2010	12	NA	NA	NA
2011	1	NA	NA	NA
2011	2	NA	NA	NA
2011	3	NA	NA	NA
2011	4	NA	NA	NA
2011	5	NA	NA	NA
2011	6	NA	NA	NA
2011	7	NA	NA	NA
2011	8	NA	NA	NA
2011	9	NA	NA	NA
2011	10	NA	NA	NA
2011	11	NA	NA	NA
2011	12	NA	NA	NA
2012	1	NA	NA	NA
2012	2	NA	NA	NA
2012	3	NA	NA	NA
2012	4	NA	NA	NA
2012	5	NA	NA	NA
2012	6	NA	NA	NA
2012	7	NA	NA	NA
2012	8	NA	NA	NA
2012	9	NA	NA	NA
2012	10	NA	NA	NA
2012	11	NA	NA	NA
2012	12	NA	NA	NA
2013	1	NA	NA	NA
2013	2	NA	NA	NA
2013	3	NA	NA	NA
2013	4	NA	NA	NA
2013	5	NA	NA	NA
2013	6	NA	NA	NA
2013	7	NA	NA	NA
2013	8	NA	NA	NA
2013	9	NA	NA	NA
2013	10	NA	NA	NA
2013	11	NA	NA	NA
2013	12	NA	NA	NA
2014	1	NA	NA	NA
2014	2	NA	NA	NA
2014	3	NA	NA	NA
2014	4	NA	NA	NA
2014	5	NA	NA	NA
2014	6	NA	NA	NA
2014	7	NA	NA	NA
2014	8	NA	NA	NA
2014	9	NA	NA	NA
2014	10	NA	NA	NA
2014	11	NA	NA	NA
2014	12	NA	NA	NA
2015	1	NA	NA	NA
2015	2	NA	NA	NA
2015	3	NA	NA	NA
2015	4	NA	NA	NA
2015	5	NA	NA	NA
2015	6	NA	NA	NA
2015	7	NA	NA	NA
2015	8	NA	NA	NA
2015	9	NA	NA	NA
2015	10	NA	NA	NA
2015	11	NA	NA	NA
2015	12	NA	NA	NA
2016	1	NA	NA	NA
2016	2	NA	NA	NA
2016	3	NA	NA	NA
2016	4	NA	NA	NA
2016	5	NA	NA	NA
2016	6	NA	NA	NA
2016	7	NA	NA	NA
2016	8	NA	NA	NA
2016	9	NA	NA	NA
2016	10	NA	NA	NA
2016	11	NA	NA	NA
2016	12	NA	NA	NA
2017	1	NA	0	0
2017	2	NA	0	0
2017	3	NA	0	0
2017	4	NA	0	0
2017	5	NA	0	0
2017	6	13	0	3
2017	7	29	0	5
2017	8	16	0	0
2017	9	NA	0	0
2017	10	NA	0	0
2017	11	NA	0	0
2017	12	NA	0	0
2018	1	NA	0	0
2018	2	NA	0	0
2018	3	NA	0	0
2018	4	NA	0	0
2018	5	NA	0	0
2018	6	11	0	0
2018	7	29	0	0
2018	8	29	0	16
2018	9	10	0	8
2018	10	NA	0	0
2018	11	NA	0	0
2018	12	NA	0	0
2019	1	NA	0	0
2019	2	NA	0	0
2019	3	NA	0	0
2019	4	NA	0	0
2019	5	NA	0	0
2019	6	25	4	0
2019	7	30	2	1
2019	8	29	2	3
2019	9	13	0	1
2019	10	NA	0	0
2019	11	NA	0	0
2019	12	NA	0	0
2020	1	NA	NA	NA
2020	2	NA	NA	NA
2020	3	NA	NA	NA
2020	4	NA	NA	NA
2020	5	NA	NA	NA
2020	6	NA	NA	NA
2020	7	NA	NA	NA
2020	8	NA	NA	NA
2020	9	NA	NA	NA
2020	10	NA	NA	NA
2020	11	NA	NA	NA
2020	12	NA	NA	NA

## Sheet: Eyjafjördur
Year	Month	Days Effort	Days KW	Days PW
2007	1	NA	NA	NA
2007	2	NA	NA	NA
2007	3	NA	NA	NA
2007	4	NA	NA	NA
2007	5	NA	NA	NA
2007	6	NA	NA	NA
2007	7	NA	NA	NA
2007	8	NA	NA	NA
2007	9	NA	NA	NA
2007	10	NA	NA	NA
2007	11	NA	NA	NA
2007	12	NA	NA	NA
2008	1	NA	NA	NA
2008	2	NA	NA	NA
2008	3	NA	NA	NA
2008	4	NA	NA	NA
2008	5	NA	NA	NA
2008	6	NA	NA	NA
2008	7	NA	NA	NA
2008	8	NA	NA	NA
2008	9	NA	NA	NA
2008	10	NA	NA	NA
2008	11	NA	NA	NA
2008	12	NA	NA	NA
2009	1	NA	NA	NA
2009	2	NA	NA	NA
2009	3	NA	NA	NA
2009	4	NA	NA	NA
2009	5	NA	NA	NA
2009	6	NA	NA	NA
2009	7	NA	NA	NA
2009	8	NA	NA	NA
2009	9	NA	NA	NA
2009	10	NA	NA	NA
2009	11	NA	NA	NA
2009	12	NA	NA	NA
2010	1	NA	NA	NA
2010	2	NA	NA	NA
2010	3	NA	NA	NA
2010	4	NA	NA	NA
2010	5	NA	NA	NA
2010	6	NA	NA	NA
2010	7	NA	NA	NA
2010	8	NA	NA	NA
2010	9	NA	NA	NA
2010	10	NA	NA	NA
2010	11	NA	NA	NA
2010	12	NA	NA	NA
2011	1	NA	NA	NA
2011	2	NA	NA	NA
2011	3	NA	NA	NA
2011	4	NA	NA	NA
2011	5	NA	NA	NA
2011	6	NA	NA	NA
2011	7	NA	NA	NA
2011	8	NA	NA	NA
2011	9	NA	NA	NA
2011	10	NA	NA	NA
2011	11	NA	NA	NA
2011	12	NA	NA	NA
2012	1	NA	NA	NA
2012	2	NA	NA	NA
2012	3	NA	NA	NA
2012	4	NA	NA	NA
2012	5	NA	NA	NA
2012	6	NA	NA	NA
2012	7	NA	NA	NA
2012	8	NA	NA	NA
2012	9	NA	NA	NA
2012	10	NA	NA	NA
2012	11	NA	NA	NA
2012	12	NA	NA	NA
2013	1	NA	NA	NA
2013	2	NA	NA	NA
2013	3	NA	NA	NA
2013	4	NA	NA	NA
2013	5	NA	NA	NA
2013	6	NA	NA	NA
2013	7	NA	NA	NA
2013	8	NA	NA	NA
2013	9	NA	NA	NA
2013	10	NA	NA	NA
2013	11	NA	NA	NA
2013	12	NA	NA	NA
2014	1	NA	NA	NA
2014	2	NA	NA	NA
2014	3	NA	NA	NA
2014	4	NA	NA	NA
2014	5	NA	NA	NA
2014	6	NA	NA	NA
2014	7	NA	NA	NA
2014	8	NA	NA	NA
2014	9	NA	NA	NA
2014	10	NA	NA	NA
2014	11	NA	NA	NA
2014	12	NA	NA	NA
2015	1	NA	NA	NA
2015	2	NA	NA	NA
2015	3	NA	NA	NA
2015	4	NA	NA	NA
2015	5	NA	NA	NA
2015	6	NA	NA	NA
2015	7	NA	NA	NA
2015	8	NA	NA	NA
2015	9	NA	NA	NA
2015	10	NA	NA	NA
2015	11	NA	NA	NA
2015	12	NA	NA	NA
2016	1	NA	NA	NA
2016	2	NA	NA	NA
2016	3	NA	NA	NA
2016	4	NA	NA	NA
2016	5	15	0	0
2016	6	30	0	0
2016	7	31	0	0
2016	8	31	0	0
2016	9	29	0	0
2016	10	24	0	0
2016	11	6	0	0
2016	12	11	0	0
2017	1	8	0	0
2017	2	12	0	0
2017	3	11	0	0
2017	4	19	0	0
2017	5	28	0	0
2017	6	30	0	0
2017	7	31	0	0
2017	8	31	0	0
2017	9	29	1	0
2017	10	30	0	0
2017	11	18	1	0
2017	12	10	0	0
2018	1	11	0	0
2018	2	14	0	0
2018	3	21	1	0
2018	4	23	0	0
2018	5	29	0	0
2018	6	30	0	0
2018	7	31	0	0
2018	8	31	0	1
2018	9	26	0	0
2018	10	26	0	0
2018	11	24	0	0
2018	12	24	0	0
2019	1	25	0	0
2019	2	24	0	0
2019	3	26	2	0
2019	4	29	3	0
2019	5	31	0	0
2019	6	30	0	0
2019	7	31	0	0
2019	8	31	0	4
2019	9	30	0	3
2019	10	25	0	0
2019	11	20	0	0
2019	12	21	0	0
2020	1	5	0	0
2020	2	21	0	0
2020	3	13	0	0
2020	4	NA	0	0
2020	5	NA	0	0
2020	6	5	0	0
2020	7	27	0	0
2020	8	26	0	0
2020	9	2	0	0
2020	10	NA	0	0
2020	11	NA	0	0
2020	12	NA	0	0

## Sheet: Skjálfandi
Year	Month	Days Effort	Days KW	Days PW
2007	1	NA	NA	NA
2007	2	NA	NA	NA
2007	3	NA	NA	NA
2007	4	NA	NA	NA
2007	5	21	0	0
2007	6	30	1	0
2007	7	30	0	0
2007	8	21	0	2
2007	9	3	0	0
2007	10	NA	NA	NA
2007	11	NA	NA	NA
2007	12	NA	NA	NA
2008	1	NA	NA	NA
2008	2	NA	NA	NA
2008	3	NA	NA	NA
2008	4	1	0	0
2008	5	14	0	0
2008	6	23	0	0
2008	7	24	0	0
2008	8	29	0	0
2008	9	12	0	0
2008	10	NA	NA	NA
2008	11	NA	NA	NA
2008	12	NA	NA	NA
2009	1	NA	NA	NA
2009	2	NA	NA	NA
2009	3	NA	NA	NA
2009	4	NA	NA	NA
2009	5	19	0	0
2009	6	28	0	0
2009	7	27	0	0
2009	8	22	0	0
2009	9	4	0	0
2009	10	NA	NA	NA
2009	11	NA	NA	NA
2009	12	NA	NA	NA
2010	1	3	0	0
2010	2	3	0	0
2010	3	3	0	0
2010	4	3	0	0
2010	5	17	0	0
2010	6	28	1	0
2010	7	29	0	0
2010	8	25	0	0
2010	9	17	0	0
2010	10	7	0	0
2010	11	2	0	0
2010	12	1	0	0
2011	1	NA	NA	NA
2011	2	NA	NA	NA
2011	3	NA	NA	NA
2011	4	NA	NA	NA
2011	5	7	0	0
2011	6	15	0	0
2011	7	29	0	0
2011	8	24	1	0
2011	9	4	0	0
2011	10	NA	NA	NA
2011	11	NA	NA	NA
2011	12	NA	NA	NA
2012	1	NA	NA	NA
2012	2	NA	NA	NA
2012	3	NA	NA	NA
2012	4	17	0	0
2012	5	25	0	0
2012	6	25	0	0
2012	7	22	0	0
2012	8	23	0	0
2012	9	14	0	0
2012	10	NA	NA	NA
2012	11	NA	NA	NA
2012	12	NA	NA	NA
2013	1	NA	NA	NA
2013	2	NA	NA	NA
2013	3	NA	NA	NA
2013	4	8	0	0
2013	5	20	0	0
2013	6	28	0	0
2013	7	28	0	0
2013	8	23	0	0
2013	9	20	0	0
2013	10	NA	NA	NA
2013	11	NA	NA	NA
2013	12	NA	NA	NA
2014	1	NA	NA	NA
2014	2	NA	NA	NA
2014	3	NA	NA	NA
2014	4	2	0	0
2014	5	9	1	0
2014	6	19	0	0
2014	7	22	0	0
2014	8	9	0	0
2014	9	NA	0	0
2014	10	18	0	0
2014	11	10	0	0
2014	12	NA	NA	NA
2015	1	NA	NA	NA
2015	2	NA	NA	NA
2015	3	NA	NA	NA
2015	4	2	0	0
2015	5	21	0	0
2015	6	22	0	0
2015	7	22	0	0
2015	8	25	0	0
2015	9	25	1	0
2015	10	28	0	0
2015	11	15	0	0
2015	12	NA	NA	NA
2016	1	NA	NA	NA
2016	2	NA	NA	NA
2016	3	NA	NA	NA
2016	4	23	1	0
2016	5	26	0	0
2016	6	29	1	0
2016	7	22	0	0
2016	8	21	0	0
2016	9	1	0	0
2016	10	2	0	0
2016	11	NA	NA	NA
2016	12	NA	NA	NA
2017	1	NA	NA	NA
2017	2	1	0	0
2017	3	14	0	0
2017	4	17	1	0
2017	5	22	1	0
2017	6	23	0	0
2017	7	27	0	0
2017	8	27	0	0
2017	9	26	0	0
2017	10	26	0	0
2017	11	14	0	0
2017	12	7	0	0
2018	1	NA	NA	NA
2018	2	NA	NA	NA
2018	3	10	1	0
2018	4	27	0	0
2018	5	20	0	0
2018	6	29	0	0
2018	7	29	0	0
2018	8	26	0	0
2018	9	21	0	0
2018	10	21	0	0
2018	11	14	0	0
2018	12	NA	NA	NA
2019	1	NA	NA	NA
2019	2	NA	NA	NA
2019	3	25	3	0
2019	4	29	6	0
2019	5	25	0	0
2019	6	29	1	0
2019	7	28	0	0
2019	8	23	0	0
2019	9	26	1	0
2019	10	19	0	0
2019	11	21	0	0
2019	12	NA	NA	NA
2020	1	NA	NA	NA
2020	2	NA	NA	NA
2020	3	13	0	0
2020	4	3	0	0
2020	5	6	0	0
2020	6	20	0	0
2020	7	22	0	0
2020	8	25	0	0
2020	9	23	0	0
2020	10	27	0	0
2020	11	11	0	0
2020	12	1	0	0
